# Supplementary material for: Global change scenarios in coastal river deltas and their sustainable development implications
Source: Glob Environ Change. Author manuscript; Available in PMC 2024 Sep 1. (PMC10483986; doi:10.1016/j.gloenvcha.2023.102736)
Supplement: Supplement1 [file NIHMS1925337-supplement-Supplement1.zip]

Archive with 2 entries (2 files):
- 1-s2.0-S0959378023001024-mmc1.docx
- 1-s2.0-S0959378023001024-mmc2.zip
